# Supplementary material for: Mobilome and Resistome Reconstruction from Genomes Belonging to Members of the Bifidobacterium Genus
Source: Microorganisms. 2019 Dec 2;7(12):638. doi: 10.3390/microorganisms7120638 (PMC6956390; doi:10.3390/microorganisms7120638)
Supplement: Supplementary file 1 [file microorganisms-07-00638-s001.zip]

Archive with 3 entries (3 files):
- Figure_S1.docx
- Table_s1.xlsx
- Table_s2.xlsx
