# Supplementary material for: Mobilome and Resistome Reconstruction from Genomes Belonging to Members of the Bifidobacterium Genus
Source: Microorganisms. 2019 Dec 2;7(12):638. doi: 10.3390/microorganisms7120638 (PMC6956390; doi:10.3390/microorganisms7120638)
Supplement: Supplementary file 1 [file microorganisms-07-00638-s001.zip › Table_s1.xlsx]

## Sheet: Sheet1
Table S1. The resistome and the mobilome of the Bifidobacterium genus.
Species		Strain	IS elements	Bifidoprophages	Putative Resistome Genes
Bifidobacterium	actinocoloniiforme	DSM 22766	3	2	18
Bifidobacterium	adolescentis	1-11	19	1	21
Bifidobacterium	adolescentis	150	31	4	22
Bifidobacterium	adolescentis	1892B	18	2	21
Bifidobacterium	adolescentis	22L	17	1	21
Bifidobacterium	adolescentis	2789STDY5608824	29	4	21
Bifidobacterium	adolescentis	2789STDY5608862	19	1	21
Bifidobacterium	adolescentis	2789STDY5834850	18	0	21
Bifidobacterium	adolescentis	42B	27	3	21
Bifidobacterium	adolescentis	487B	30	3	21
Bifidobacterium	adolescentis	6	19	2	21
Bifidobacterium	adolescentis	703B	39	2	21
Bifidobacterium	adolescentis	70B	28	1	21
Bifidobacterium	adolescentis	AD2-8	46	0	21
Bifidobacterium	adolescentis	AF14-56	35	3	22
Bifidobacterium	adolescentis	AF15-3	16	2	22
Bifidobacterium	adolescentis	AF21-27	31	2	21
Bifidobacterium	adolescentis	AF28-4AC	21	1	21
Bifidobacterium	adolescentis	AF45-19	22	2	25
Bifidobacterium	adolescentis	AL12-4	15	1	21
Bifidobacterium	adolescentis	AL46_2	21	0	22
Bifidobacterium	adolescentis	AL46-7	19	0	22
Bifidobacterium	adolescentis	AM12-20	21	2	22
Bifidobacterium	adolescentis	AM12-59	26	2	23
Bifidobacterium	adolescentis	AM13-11	20	4	22
Bifidobacterium	adolescentis	AM14-37	15	2	22
Bifidobacterium	adolescentis	AM34-11	21	2	23
Bifidobacterium	adolescentis	AM36-3AC	20	1	22
Bifidobacterium	adolescentis	AM41-17	22	0	23
Bifidobacterium	adolescentis	ATCC 15703	26	0	21
Bifidobacterium	adolescentis	BBMN23	31	1	22
Bifidobacterium	adolescentis	CAG119	5	0	18
Bifidobacterium	adolescentis	IVS-1	32	1	21
Bifidobacterium	adolescentis	Km 4	31	1	21
Bifidobacterium	adolescentis	L2-32	27	3	21
Bifidobacterium	adolescentis	LMG 10733	25	0	21
Bifidobacterium	adolescentis	LMG 10734	24	0	21
Bifidobacterium	adolescentis	LMG 11579	14	0	22
Bifidobacterium	adolescentis	LMG 18897	11	1	21
Bifidobacterium	adolescentis	OF04-5	21	1	21
Bifidobacterium	adolescentis	OF04-9AC	20	1	21
Bifidobacterium	adolescentis	TF06-10AC	23	2	23
Bifidobacterium	adolescentis	TF06-29	24	2	23
Bifidobacterium	adolescentis	TF06-2AC	26	2	22
Bifidobacterium	adolescentis	TM06-4	13	2	21
Bifidobacterium	adolescentis	TM06-51	19	2	23
Bifidobacterium	adolescentis	UBA1086	5	0	15
Bifidobacterium	adolescentis	UBA1623	3	0	17
Bifidobacterium	adolescentis	UBA2084	5	0	17
Bifidobacterium	adolescentis	UBA4679	5	1	18
Bifidobacterium	adolescentis	UBA6343	2	0	17
Bifidobacterium	adolescentis	UBA6396	2	0	16
Bifidobacterium	adolescentis	UBA6425	5	0	19
Bifidobacterium	adolescentis	UBA6444	6	0	20
Bifidobacterium	adolescentis	UBA6460	4	0	19
Bifidobacterium	adolescentis	UBA6481	3	0	16
Bifidobacterium	adolescentis	UBA6835	4	0	19
Bifidobacterium	adolescentis	UBA6839	4	1	20
Bifidobacterium	adolescentis	UBA6860	8	0	16
Bifidobacterium	adolescentis	UBA6869	5	0	17
Bifidobacterium	adolescentis	UBA6881	3	0	17
Bifidobacterium	adolescentis	UBA6889	3	0	16
Bifidobacterium	adolescentis	UBA741	5	1	14
Bifidobacterium	adolescentis	UBA7556	5	0	15
Bifidobacterium	adolescentis	UBA7585	7	0	18
Bifidobacterium	adolescentis	UBA7866	5	0	20
Bifidobacterium	adolescentis	UBA787	5	1	18
Bifidobacterium	aemilianum	XV10	5	1	15
Bifidobacterium	aesculapii	DSM 26737	19	2	29
Bifidobacterium	angulatum	GT102	6	0	20
Bifidobacterium	angulatum	JCM 7096	4	0	19
Bifidobacterium	angulatum	LMG 11039	4	0	18
Bifidobacterium	animalis subsp. animalis	ATCC 25527	10	0	41
Bifidobacterium	animalis subsp. animalis	ATCC 27672	4	0	15
Bifidobacterium	animalis subsp. animalis	IM386	9	0	20
Bifidobacterium	animalis subsp. animalis	MCC 0483	14	1	20
Bifidobacterium	animalis subsp. animalis	MCC 0499	13	1	20
Bifidobacterium	animalis subsp. animalis	MCC 1489	5	0	20
Bifidobacterium	animalis subsp. animalis	wkB338	6	0	19
Bifidobacterium	animalis subsp. animalis	YL2	8	0	21
Bifidobacterium	animalis subsp. lactis	646	14	0	21
Bifidobacterium	animalis subsp. lactis	A6	15	0	21
Bifidobacterium	animalis subsp. lactis	AD011	14	0	22
Bifidobacterium	animalis subsp. lactis	ATCC 27536	9	0	20
Bifidobacterium	animalis subsp. lactis	ATCC 27673	16	0	20
Bifidobacterium	animalis subsp. lactis	ATCC 27674	9	0	21
Bifidobacterium	animalis subsp. lactis	B420	14	0	21
Bifidobacterium	animalis subsp. lactis	BB-12	15	0	21
Bifidobacterium	animalis subsp. lactis	BF052	14	0	21
Bifidobacterium	animalis subsp. lactis	Bi-07	14	0	21
Bifidobacterium	animalis subsp. lactis	Bifido 08	10	0	21
Bifidobacterium	animalis subsp. lactis	Bifido 11	10	0	21
Bifidobacterium	animalis subsp. lactis	Bl-04	14	0	21
Bifidobacterium	animalis subsp. lactis	Bl12	14	0	21
Bifidobacterium	animalis subsp. lactis	BL3	14	0	21
Bifidobacterium	animalis subsp. lactis	BLC1	14	0	21
Bifidobacterium	animalis subsp. lactis	BM 25	9	0	21
Bifidobacterium	animalis subsp. lactis	BS 01	19	0	21
Bifidobacterium	animalis subsp. lactis	CECT 8145	11	0	21
Bifidobacterium	animalis subsp. lactis	CF3_2	10	0	21
Bifidobacterium	animalis subsp. lactis	CNCM I-2494	15	0	21
Bifidobacterium	animalis subsp. lactis	DS11_2	10	0	21
Bifidobacterium	animalis subsp. lactis	DS1_2	10	0	21
Bifidobacterium	animalis subsp. lactis	DS15_2	14	0	21
Bifidobacterium	animalis subsp. lactis	DS20_2	10	0	21
Bifidobacterium	animalis subsp. lactis	DS2_2	9	0	21
Bifidobacterium	animalis subsp. lactis	DS23_2	10	0	20
Bifidobacterium	animalis subsp. lactis	DS24_2	11	0	21
Bifidobacterium	animalis subsp. lactis	DS27_2	10	0	21
Bifidobacterium	animalis subsp. lactis	DS28_2	10	0	21
Bifidobacterium	animalis subsp. lactis	DSM 10140	14	0	21
Bifidobacterium	animalis subsp. lactis	HN019	9	0	21
Bifidobacterium	animalis subsp. lactis	IDCC4301	15	0	21
Bifidobacterium	animalis subsp. lactis	KLDS2.0603	17	0	21
Bifidobacterium	animalis subsp. lactis	LMG P-17502_1	10	0	21
Bifidobacterium	animalis subsp. lactis	LMG P-17502_2	10	0	21
Bifidobacterium	animalis subsp. lactis	OM05-7AA	10	0	21
Bifidobacterium	animalis subsp. lactis	RH	13	0	21
Bifidobacterium	animalis subsp. lactis	S7	13	0	21
Bifidobacterium	animalis subsp. lactis	TF04-14	10	0	21
Bifidobacterium	animalis subsp. lactis	V9	15	0	21
Bifidobacterium	anseris	AGR2158	12	1	18
Bifidobacterium	anseris	Goo31D	11	0	18
Bifidobacterium	aquikefiri	LMG 28769	28	2	18
Bifidobacterium	asteroides	1460B	13	0	20
Bifidobacterium	asteroides	7101	3	0	19
Bifidobacterium	asteroides	A11	2	2	19
Bifidobacterium	asteroides	Bin2	1	0	19
Bifidobacterium	asteroides	Bin7	1	0	18
Bifidobacterium	asteroides	DSM 20089	7	0	18
Bifidobacterium	asteroides	ESL0170	3	1	17
Bifidobacterium	asteroides	ESL0198	2	1	20
Bifidobacterium	asteroides	ESL0199	1	0	18
Bifidobacterium	asteroides	ESL0200	1	0	20
Bifidobacterium	asteroides	Hma3	3	0	18
Bifidobacterium	asteroides	PRL2011	7	0	18
Bifidobacterium	asteroides	wkB344	5	0	18
Bifidobacterium	biavatii	DSM 23969	30	7	36
Bifidobacterium	bifidum	141.5	21	1	24
Bifidobacterium	bifidum	156B	38	1	25
Bifidobacterium	bifidum	170.6	17	3	25
Bifidobacterium	bifidum	1887B	48	2	25
Bifidobacterium	bifidum	1_G1971	34	1	25
Bifidobacterium	bifidum	2789STDY5608877	41	0	26
Bifidobacterium	bifidum	324B	39	1	26
Bifidobacterium	bifidum	56_9_plus	22	1	18
Bifidobacterium	bifidum	62_13	24	0	17
Bifidobacterium	bifidum	791	44	2	29
Bifidobacterium	bifidum	85B	32	1	27
Bifidobacterium	bifidum	A8	40	0	24
Bifidobacterium	bifidum	AF11-25B	40	1	28
Bifidobacterium	bifidum	AF45-10	35	0	27
Bifidobacterium	bifidum	AM12-10	40	2	29
Bifidobacterium	bifidum	AM12-9	41	0	29
Bifidobacterium	bifidum	AM18-11	30	2	27
Bifidobacterium	bifidum	AM18-12AC	31	3	27
Bifidobacterium	bifidum	AM18-1	30	2	26
Bifidobacterium	bifidum	AM18-29	29	2	26
Bifidobacterium	bifidum	AM36-1AC	17	1	28
Bifidobacterium	bifidum	AM42-15AC	33	0	29
Bifidobacterium	bifidum	BF3	31	0	27
Bifidobacterium	bifidum	BGN4	31	1	25
Bifidobacterium	bifidum	BI-14	35	0	25
Bifidobacterium	bifidum	CAG234	21	1	24
Bifidobacterium	bifidum	Calf96	53	0	25
Bifidobacterium	bifidum	DS25_23	39	1	23
Bifidobacterium	bifidum	DS26_23	38	1	23
Bifidobacterium	bifidum	DS30_23	41	1	23
Bifidobacterium	bifidum	DS31_23	40	1	23
Bifidobacterium	bifidum	DS32_23	42	3	21
Bifidobacterium	bifidum	DS33_1	38	1	23
Bifidobacterium	bifidum	ICIS-310	44	1	27
Bifidobacterium	bifidum	IPLA 20015	28	2	27
Bifidobacterium	bifidum	IPLA 20017	35	3	26
Bifidobacterium	bifidum	JCM 1255	36	1	24
Bifidobacterium	bifidum	LMG 11041	36	1	24
Bifidobacterium	bifidum	LMG 11582	39	1	23
Bifidobacterium	bifidum	LMG 11583	48	1	25
Bifidobacterium	bifidum	LMG 13195	86	1	23
Bifidobacterium	bifidum	LMG 13200	29	4	26
Bifidobacterium	bifidum	MJR8628B	27	3	26
Bifidobacterium	bifidum	NCIMB 41171	38	1	25
Bifidobacterium	bifidum	NCTC 10471	85	0	24
Bifidobacterium	bifidum	PRI_1	47	1	23
Bifidobacterium	bifidum	S17	36	0	26
Bifidobacterium	bifidum	S6	44	2	26
Bifidobacterium	bifidum	TF05-1	35	1	29
Bifidobacterium	bifidum	TF05-39	16	0	29
Bifidobacterium	bifidum	TF06-13	30	2	27
Bifidobacterium	bifidum	TF06-14AC	30	2	27
Bifidobacterium	bifidum	TF07-22	38	0	28
Bifidobacterium	bifidum	TM02-15	33	0	28
Bifidobacterium	bifidum	TM02-17	35	0	28
Bifidobacterium	bifidum	TM04-12	26	1	27
Bifidobacterium	bifidum	TM05-15	15	0	29
Bifidobacterium	bifidum	TM06-10	37	0	28
Bifidobacterium	bifidum	TM06-5	32	0	28
Bifidobacterium	bifidum	TM07-4AC	19	0	28
Bifidobacterium	bifidum	TMC3115	53	0	26
Bifidobacterium	bohemicum	DSM 22767	10	0	17
Bifidobacterium	bohemicum	R-53250	10	0	17
Bifidobacterium	bombi	DSM 19703	4	1	15
Bifidobacterium	boum	LMG 10736	14	1	21
Bifidobacterium	breve	017W439	40	1	23
Bifidobacterium	breve	082W48	27	1	22
Bifidobacterium	breve	12L	40	0	23
Bifidobacterium	breve	139W423	69	1	23
Bifidobacterium	breve	141.3	6	0	12
Bifidobacterium	breve	180W83	48	1	22
Bifidobacterium	breve	1889B	66	1	22
Bifidobacterium	breve	1891B	81	2	27
Bifidobacterium	breve	1900B	35	0	23
Bifidobacterium	breve	215W447a	70	1	23
Bifidobacterium	breve	2L	46	0	24
Bifidobacterium	breve	31L	33	0	23
Bifidobacterium	breve	322-1	32	1	20
Bifidobacterium	breve	689b	32	0	21
Bifidobacterium	breve	7E	29	0	23
Bifidobacterium	breve	91-1	30	1	23
Bifidobacterium	breve	ACS-071-V-Sch8b	41	0	23
Bifidobacterium	breve	BBRI4	59	1	24
Bifidobacterium	breve	Bifido_07	38	1	22
Bifidobacterium	breve	Bifido_10	35	1	22
Bifidobacterium	breve	BR-06	174	0	26
Bifidobacterium	breve	BR-07	59	0	22
Bifidobacterium	breve	BR-10	65	0	24
Bifidobacterium	breve	BR-14	67	5	26
Bifidobacterium	breve	BR-15	54	1	22
Bifidobacterium	breve	BR-19	49	0	22
Bifidobacterium	breve	BR-20	57	1	22
Bifidobacterium	breve	BR-21	123	2	26
Bifidobacterium	breve	BR3	73	2	26
Bifidobacterium	breve	BR-A29	84	0	42
Bifidobacterium	breve	BR-C29	102	4	46
Bifidobacterium	breve	BR-H29	163	2	48
Bifidobacterium	breve	BR-I29	95	1	46
Bifidobacterium	breve	BR-L29	122	2	46
Bifidobacterium	breve	CECT 7263	34	0	26
Bifidobacterium	breve	CECT7263	46	0	25
Bifidobacterium	breve	CNCM I-4321	39	2	25
Bifidobacterium	breve	DPC_6330	45	1	24
Bifidobacterium	breve	DRBB26	50	1	25
Bifidobacterium	breve	DRBB27	72	2	23
Bifidobacterium	breve	DRBB28	33	3	25
Bifidobacterium	breve	DRBB29	58	1	23
Bifidobacterium	breve	DRBB30	20	2	25
Bifidobacterium	breve	DS15_17	16	1	22
Bifidobacterium	breve	FDAARGOS 561	40	1	22
Bifidobacterium	breve	GED8481	17	2	23
Bifidobacterium	breve	HPH0326	31	2	22
Bifidobacterium	breve	JCM 1192	15	1	22
Bifidobacterium	breve	JCM 7017	16	0	22
Bifidobacterium	breve	JCM 7019	15	1	22
Bifidobacterium	breve	JCP7499	21	2	24
Bifidobacterium	breve	LMC520	23	2	25
Bifidobacterium	breve	LMG S-29190	16	1	23
Bifidobacterium	breve	MCC 0121	26	1	23
Bifidobacterium	breve	MCC 0305	8	1	24
Bifidobacterium	breve	MCC 0476	20	0	23
Bifidobacterium	breve	MCC 1094	17	1	23
Bifidobacterium	breve	MCC 1114	28	2	22
Bifidobacterium	breve	MCC 1128	21	2	22
Bifidobacterium	breve	MCC 1340	23	1	26
Bifidobacterium	breve	MCC 1454	10	0	22
Bifidobacterium	breve	MCC 1604	13	0	23
Bifidobacterium	breve	MCC 1605	22	1	23
Bifidobacterium	breve	N6D12	30	0	23
Bifidobacterium	breve	NCFB 2258	11	0	24
Bifidobacterium	breve	NRBB01	16	1	22
Bifidobacterium	breve	NRBB02	16	1	24
Bifidobacterium	breve	NRBB04	13	0	24
Bifidobacterium	breve	NRBB08	17	1	24
Bifidobacterium	breve	NRBB09	18	1	22
Bifidobacterium	breve	NRBB11	21	0	22
Bifidobacterium	breve	NRBB18	18	1	24
Bifidobacterium	breve	NRBB19	18	0	24
Bifidobacterium	breve	NRBB20	17	1	24
Bifidobacterium	breve	NRBB27	17	1	24
Bifidobacterium	breve	NRBB49	17	1	24
Bifidobacterium	breve	NRBB50	36	1	22
Bifidobacterium	breve	NRBB51	27	0	25
Bifidobacterium	breve	NRBB52	34	2	22
Bifidobacterium	breve	NRBB56	35	0	22
Bifidobacterium	breve	NRBB57	23	1	23
Bifidobacterium	breve	RP2	12	0	24
Bifidobacterium	breve	S27	12	0	22
Bifidobacterium	breve	UCC2003	34	0	23
Bifidobacterium	breve	UMB0089	22	2	24
Bifidobacterium	breve	UMB0915	19	2	25
Bifidobacterium	breve	W20-13	38	2	20
Bifidobacterium	breve	W56	41	1	22
Bifidobacterium	callitrichidarum	TRE D	12	3	26
Bifidobacterium	callitrichidarum	TRI 5	23	1	28
Bifidobacterium	callitrichos	DSM 23973	21	3	31
Bifidobacterium	callitrichos	UMA51804	14	4	28
Bifidobacterium	callitrichos	UMA51805	17	0	29
Bifidobacterium	catenulatum	1899B	12	1	20
Bifidobacterium	catenulatum	JCM 1194	12	2	21
Bifidobacterium	catenulatum	N4G05	13	0	20
Bifidobacterium	catenulatum	N5G01	16	2	22
Bifidobacterium	catulorum	MRM 8.19	11	1	22
Bifidobacterium	catulorum	TRE 1	4	0	21
Bifidobacterium	choerinum	FMB-1	16	2	19
Bifidobacterium	choerinum	LMG 10510	4	1	18
Bifidobacterium	commune	R-52791	0	0	18
Bifidobacterium	coryneforme	Bma6	1	1	18
Bifidobacterium	coryneforme	LMG 18911	2	1	18
Bifidobacterium	criceti	Ham19E	15	1	20
Bifidobacterium	crudilactis	LMG 23609	6	2	19
Bifidobacterium	cuniculi	LMG 10738	34	5	18
Bifidobacterium	dentium	176.7	3	2	12
Bifidobacterium	dentium	1893B	16	0	22
Bifidobacterium	dentium	ATCC 27678	8	2	22
Bifidobacterium	dentium	ATCC 27679	9	0	22
Bifidobacterium	dentium	Bd1	8	2	22
Bifidobacterium	dentium	DE-29	12	0	22
Bifidobacterium	dentium	JCM 1195	8	2	22
Bifidobacterium	dentium	JCVIHMP022	9	1	24
Bifidobacterium	dentium	MSTE12	15	0	23
Bifidobacterium	eulemuris	DSM 100216	36	1	27
Bifidobacterium	gallicum	LMG 11596	13	1	17
Bifidobacterium	gallinarum	LMG 11586	45	0	25
Bifidobacterium	gallinarum	UBA1815	1	0	15
Bifidobacterium	hapali	DSM 100202	54	0	26
Bifidobacterium	imperatoris	Tam1G	34	6	22
Bifidobacterium	indicum	ESL0197	1	1	21
Bifidobacterium	indicum	LMG 11587	1	1	17
Bifidobacterium	italicum	Rab10A	14	0	18
Bifidobacterium	kashiwanohense	JCM 15439	26	0	24
Bifidobacterium	kashiwanohense	PV20-2	16	0	25
Bifidobacterium	lemurum	DSM 28807	25	1	30
Bifidobacterium	longum subsp. infantis	157F	36	2	21
Bifidobacterium	longum subsp. infantis	1888B	49	0	29
Bifidobacterium	longum subsp. infantis	AF26-1	20	0	21
Bifidobacterium	longum subsp. infantis	ATCC 15697	58	2	26
Bifidobacterium	longum subsp. infantis	BIB1401242951	45	3	26
Bifidobacterium	longum subsp. infantis	BIB1401272845a	48	3	26
Bifidobacterium	longum subsp. infantis	BIB1401272845b	48	3	26
Bifidobacterium	longum subsp. infantis	BIC1206122787	49	3	26
Bifidobacterium	longum subsp. infantis	BIC1307292462	48	3	26
Bifidobacterium	longum subsp. infantis	BIC1401111250	50	3	26
Bifidobacterium	longum subsp. infantis	BIC1401212621a	49	3	26
Bifidobacterium	longum subsp. infantis	BIC1401212621b	48	3	26
Bifidobacterium	longum subsp. infantis	Bifido 04	31	2	29
Bifidobacterium	longum subsp. infantis	Bifido S1	49	3	15
Bifidobacterium	longum subsp. infantis	BT1	47	0	29
Bifidobacterium	longum subsp. infantis	CCUG 52486	25	2	21
Bifidobacterium	longum subsp. infantis	CECT 7210	31	2	25
Bifidobacterium	longum subsp. infantis	EK3	32	1	27
Bifidobacterium	longum subsp. infantis	IN-07	66	2	29
Bifidobacterium	longum subsp. infantis	IN-F29	38	0	29
Bifidobacterium	longum subsp. infantis	NCTC 13219	85	4	26
Bifidobacterium	longum subsp. infantis	PC1	48	5	26
Bifidobacterium	longum subsp. infantis	PC4	51	3	26
Bifidobacterium	longum subsp. infantis	TPY12-1	36	3	27
Bifidobacterium	longum subsp. longum	105-A	26	0	21
Bifidobacterium	longum subsp. longum	121.2	5	0	19
Bifidobacterium	longum subsp. longum	1-5B	18	0	21
Bifidobacterium	longum subsp. longum	1-6B	24	2	21
Bifidobacterium	longum subsp. longum	17-1B	14	1	22
Bifidobacterium	longum subsp. longum	1886B	22	4	22
Bifidobacterium	longum subsp. longum	1890B	38	0	21
Bifidobacterium	longum subsp. longum	1897B	29	0	21
Bifidobacterium	longum subsp. longum	1898B	31	1	22
Bifidobacterium	longum subsp. longum	1	20	0	21
Bifidobacterium	longum subsp. longum	2-2B	32	1	22
Bifidobacterium	longum subsp. longum	239-2	22	0	21
Bifidobacterium	longum subsp. longum	296B	17	0	21
Bifidobacterium	longum subsp. longum	35624	19	0	21
Bifidobacterium	longum subsp. longum	35B	35	1	21
Bifidobacterium	longum subsp. longum	379	12	0	22
Bifidobacterium	longum subsp. longum	44B	23	2	21
Bifidobacterium	longum subsp. longum	7-1B	21	1	21
Bifidobacterium	longum subsp. longum	72B	18	1	21
Bifidobacterium	longum subsp. longum	7	16	0	21
Bifidobacterium	longum subsp. longum	9	16	0	21
Bifidobacterium	longum subsp. longum	AF03-10	32	2	21
Bifidobacterium	longum subsp. longum	AF03-20	31	2	21
Bifidobacterium	longum subsp. longum	AF03-27	31	2	21
Bifidobacterium	longum subsp. longum	AF04-13	35	1	23
Bifidobacterium	longum subsp. longum	AF05-16	41	1	21
Bifidobacterium	longum subsp. longum	AF05-2	41	1	21
Bifidobacterium	longum subsp. longum	AF08-2	35	2	21
Bifidobacterium	longum subsp. longum	AF11-12	61	0	23
Bifidobacterium	longum subsp. longum	AF11-41	43	0	22
Bifidobacterium	longum subsp. longum	AF13-34	32	0	21
Bifidobacterium	longum subsp. longum	AF13-41	28	0	21
Bifidobacterium	longum subsp. longum	AF14-22	30	0	24
Bifidobacterium	longum subsp. longum	AF14-34	31	0	24
Bifidobacterium	longum subsp. longum	AF26-10	31	0	22
Bifidobacterium	longum subsp. longum	AF27-1BH	35	0	21
Bifidobacterium	longum subsp. longum	AF30-11	34	0	22
Bifidobacterium	longum subsp. longum	AF30-12	33	0	22
Bifidobacterium	longum subsp. longum	AF34-9AC	52	1	23
Bifidobacterium	longum subsp. longum	AF35-13AC	30	2	21
Bifidobacterium	longum subsp. longum	AF36-1	40	2	22
Bifidobacterium	longum subsp. longum	AH1206	22	2	21
Bifidobacterium	longum subsp. longum	AM10-15B	38	1	25
Bifidobacterium	longum subsp. longum	AM11-2	34	0	22
Bifidobacterium	longum subsp. longum	AM11-5	41	0	22
Bifidobacterium	longum subsp. longum	AM12-16	41	0	22
Bifidobacterium	longum subsp. longum	AM16-2	25	1	23
Bifidobacterium	longum subsp. longum	AM20-19AC	40	0	22
Bifidobacterium	longum subsp. longum	AM20-39	41	0	22
Bifidobacterium	longum subsp. longum	AM20-3	43	0	22
Bifidobacterium	longum subsp. longum	AM21-20	40	0	22
Bifidobacterium	longum subsp. longum	AM30-9LB	32	2	22
Bifidobacterium	longum subsp. longum	AM31-13LB	27	1	21
Bifidobacterium	longum subsp. longum	AM34-3	30	1	21
Bifidobacterium	longum subsp. longum	AM39-10AC	29	0	22
Bifidobacterium	longum subsp. longum	AM39-8AC	25	1	22
Bifidobacterium	longum subsp. longum	AM42-13AT	30	0	21
Bifidobacterium	longum subsp. longum	APC1462	16	1	22
Bifidobacterium	longum subsp. longum	APC1464	20	1	21
Bifidobacterium	longum subsp. longum	APC1465	18	1	21
Bifidobacterium	longum subsp. longum	APC1466	18	0	21
Bifidobacterium	longum subsp. longum	APC1468	16	2	21
Bifidobacterium	longum subsp. longum	APC1472	18	0	22
Bifidobacterium	longum subsp. longum	APC1473	17	0	21
Bifidobacterium	longum subsp. longum	APC1476	13	2	22
Bifidobacterium	longum subsp. longum	APC1477	14	0	22
Bifidobacterium	longum subsp. longum	APC1478	14	0	22
Bifidobacterium	longum subsp. longum	APC1480	13	2	21
Bifidobacterium	longum subsp. longum	APC1482	16	1	24
Bifidobacterium	longum subsp. longum	APC1503	15	2	21
Bifidobacterium	longum subsp. longum	APC1504	19	1	21
Bifidobacterium	longum subsp. longum	ATCC 55813	18	0	21
Bifidobacterium	longum subsp. longum	BBMN68	28	0	22
Bifidobacterium	longum subsp. longum	BG7	28	1	22
Bifidobacterium	longum subsp. longum	Bifido 01	17	1	21
Bifidobacterium	longum subsp. longum	Bifido 02	25	0	21
Bifidobacterium	longum subsp. longum	Bifido 03	36	1	22
Bifidobacterium	longum subsp. longum	Bifido 05	19	0	22
Bifidobacterium	longum subsp. longum	Bifido 06	18	2	21
Bifidobacterium	longum subsp. longum	Bifido 09	20	0	21
Bifidobacterium	longum subsp. longum	Bifido 12	9	0	24
Bifidobacterium	longum subsp. longum	BLOI2	17	1	22
Bifidobacterium	longum subsp. longum	BORI	53	0	22
Bifidobacterium	longum subsp. longum	CAG69	12	0	21
Bifidobacterium	longum subsp. longum	CCUG30698	26	1	21
Bifidobacterium	longum subsp. longum	CECT 7347	24	2	22
Bifidobacterium	longum subsp. longum	CMCC P0001	26	0	25
Bifidobacterium	longum subsp. longum	CMW7750	18	0	20
Bifidobacterium	longum subsp. longum	D2957	17	0	21
Bifidobacterium	longum subsp. longum	DJO10A	29	1	22
Bifidobacterium	longum subsp. longum	DPC6316	31	0	22
Bifidobacterium	longum subsp. longum	DPC6317	14	0	21
Bifidobacterium	longum subsp. longum	DPC6320	15	0	22
Bifidobacterium	longum subsp. longum	DPC6321	18	2	21
Bifidobacterium	longum subsp. longum	DPC6323	19	0	22
Bifidobacterium	longum subsp. longum	DS1_3	22	2	21
Bifidobacterium	longum subsp. longum	DS15_3	22	1	21
Bifidobacterium	longum subsp. longum	DS18_3	22	1	21
Bifidobacterium	longum subsp. longum	DS32_3	20	0	21
Bifidobacterium	longum subsp. longum	DS7_3	17	0	21
Bifidobacterium	longum subsp. longum	DS9_3	22	1	21
Bifidobacterium	longum subsp. longum	DSM 20219	23	0	21
Bifidobacterium	longum subsp. longum	E18	31	3	22
Bifidobacterium	longum subsp. longum	EK13	19	4	25
Bifidobacterium	longum subsp. longum	EK5	14	1	21
Bifidobacterium	longum subsp. longum	F8	12	2	22
Bifidobacterium	longum subsp. longum	GT15	17	0	21
Bifidobacterium	longum subsp. longum	Indica	24	2	22
Bifidobacterium	longum subsp. longum	JCM 1217	23	0	21
Bifidobacterium	longum subsp. longum	JDM301	47	0	25
Bifidobacterium	longum subsp. longum	KACC 91563	30	1	21
Bifidobacterium	longum subsp. longum	LMG 13197	24	0	20
Bifidobacterium	longum subsp. longum	LO-06	31	1	22
Bifidobacterium	longum subsp. longum	LO-10	89	2	21
Bifidobacterium	longum subsp. longum	LO-21	33	0	22
Bifidobacterium	longum subsp. longum	LO-C29	58	1	23
Bifidobacterium	longum subsp. longum	LO-K29a	69	1	24
Bifidobacterium	longum subsp. longum	LO-K29b	72	1	21
Bifidobacterium	longum subsp. longum	MC-42	18	0	21
Bifidobacterium	longum subsp. longum	N2E12	34	2	21
Bifidobacterium	longum subsp. longum	N2F05	27	0	20
Bifidobacterium	longum subsp. longum	N2G10	34	2	22
Bifidobacterium	longum subsp. longum	N3A01	30	1	23
Bifidobacterium	longum subsp. longum	N3E01-2	24	0	21
Bifidobacterium	longum subsp. longum	N5E04	27	0	21
Bifidobacterium	longum subsp. longum	N6D05	30	4	22
Bifidobacterium	longum subsp. longum	NCC2705	18	1	22
Bifidobacterium	longum subsp. longum	NCIMB8809	23	1	21
Bifidobacterium	longum subsp. longum	OM05-2BH	32	2	21
Bifidobacterium	longum subsp. longum	TF01-22	27	0	23
Bifidobacterium	longum subsp. longum	TF06-12AC	57	3	23
Bifidobacterium	longum subsp. longum	TF06-45A	51	3	23
Bifidobacterium	longum subsp. longum	TF07-31	37	1	22
Bifidobacterium	longum subsp. longum	TF07-34	40	0	22
Bifidobacterium	longum subsp. longum	TF07-39	37	2	21
Bifidobacterium	longum subsp. longum	TF08-4AC	33	2	21
Bifidobacterium	longum subsp. longum	TM01-1	36	2	21
Bifidobacterium	longum subsp. longum	TM02-7	47	1	21
Bifidobacterium	longum subsp. longum	TM04-17	32	2	21
Bifidobacterium	longum subsp. longum	TM04-48B	24	2	21
Bifidobacterium	longum subsp. longum	TM05-14	43	1	22
Bifidobacterium	longum subsp. longum	TM06-1	38	1	24
Bifidobacterium	longum subsp. longum	UBA2088	7	2	16
Bifidobacterium	longum subsp. longum	UMB0788	39	2	21
Bifidobacterium	longum subsp. longum	VMKB44	30	1	21
Bifidobacterium	longum subsp. longum	W11	24	0	22
Bifidobacterium	longum subsp. longum	W35-1	35	0	21
Bifidobacterium	longum subsp. suis	AGR2137	19	0	25
Bifidobacterium	longum subsp. suis	APC1461	20	1	24
Bifidobacterium	longum subsp. suis	BSM11-5	27	0	25
Bifidobacterium	longum subsp. suis	BXY01	44	0	25
Bifidobacterium	longum subsp. suis	LMG 21814	25	2	25
Bifidobacterium	longum subsp. suis	Su859	29	2	25
Bifidobacterium	longum subsp. suis	UMA026	48	1	28
Bifidobacterium	magnum	LMG 11591	13	2	20
Bifidobacterium	margollesii	TRI 7	8	0	23
Bifidobacterium	margollesii	Uis1B	73	3	25
Bifidobacterium	merycicum	DSM 6492	11	1	23
Bifidobacterium	merycicum	RUG133	6	0	18
Bifidobacterium	minimum	LMG 11592	56	0	24
Bifidobacterium	mongoliense	DSM 21395	41	2	19
Bifidobacterium	moukalabense	DSM 27321	16	3	21
Bifidobacterium	myosotis	DSM 100196	49	0	21
Bifidobacterium	parmae	Uis4E	13	3	26
Bifidobacterium	pseudocatenulatum	121.5	6	1	14
Bifidobacterium	pseudocatenulatum	1896B	10	0	20
Bifidobacterium	pseudocatenulatum	1E	22	1	21
Bifidobacterium	pseudocatenulatum	2789STDY5834840	19	4	20
Bifidobacterium	pseudocatenulatum	AF02-36-1	19	2	21
Bifidobacterium	pseudocatenulatum	AF03-28	17	2	21
Bifidobacterium	pseudocatenulatum	AF11-18	9	0	19
Bifidobacterium	pseudocatenulatum	AF12-10-6.0	20	0	22
Bifidobacterium	pseudocatenulatum	AF12-8A-LB	20	0	22
Bifidobacterium	pseudocatenulatum	AF12-8LB-d	20	2	22
Bifidobacterium	pseudocatenulatum	AF36-12AT	15	4	21
Bifidobacterium	pseudocatenulatum	AF41-3MH	24	0	18
Bifidobacterium	pseudocatenulatum	AF45-10BH	22	0	20
Bifidobacterium	pseudocatenulatum	AM08-25	25	0	23
Bifidobacterium	pseudocatenulatum	AM08-2	24	0	23
Bifidobacterium	pseudocatenulatum	AM10-24	17	2	23
Bifidobacterium	pseudocatenulatum	AM10-2	17	1	23
Bifidobacterium	pseudocatenulatum	AM13-2	11	1	22
Bifidobacterium	pseudocatenulatum	AM13-8	13	2	22
Bifidobacterium	pseudocatenulatum	AM18-42	14	0	21
Bifidobacterium	pseudocatenulatum	AM19-19	22	0	22
Bifidobacterium	pseudocatenulatum	AM20-1	19	2	21
Bifidobacterium	pseudocatenulatum	AM20-6	19	2	21
Bifidobacterium	pseudocatenulatum	AM20-9-6.0	11	1	22
Bifidobacterium	pseudocatenulatum	AM26-14LB	9	1	20
Bifidobacterium	pseudocatenulatum	AM33-6	14	1	21
Bifidobacterium	pseudocatenulatum	AM36-2AC	21	0	22
Bifidobacterium	pseudocatenulatum	AM36-5BH	22	1	22
Bifidobacterium	pseudocatenulatum	AM38-8	8	0	20
Bifidobacterium	pseudocatenulatum	AM43-10	23	0	20
Bifidobacterium	pseudocatenulatum	CA-05	8	1	21
Bifidobacterium	pseudocatenulatum	CA-B29	15	1	20
Bifidobacterium	pseudocatenulatum	CA-C29	12	0	20
Bifidobacterium	pseudocatenulatum	CA-D29	23	1	21
Bifidobacterium	pseudocatenulatum	CAG263	7	0	20
Bifidobacterium	pseudocatenulatum	CA-K29a	19	1	20
Bifidobacterium	pseudocatenulatum	CA-K29b	23	2	22
Bifidobacterium	pseudocatenulatum	CECT 7765	21	0	22
Bifidobacterium	pseudocatenulatum	CF01-1	29	4	21
Bifidobacterium	pseudocatenulatum	IPLA36007	19	1	20
Bifidobacterium	pseudocatenulatum	JCM 1200	16	0	21
Bifidobacterium	pseudocatenulatum	OF01-12	19	0	20
Bifidobacterium	pseudocatenulatum	OF01-21AC	19	0	19
Bifidobacterium	pseudocatenulatum	OF01-2	19	0	20
Bifidobacterium	pseudocatenulatum	OF01-8	19	2	21
Bifidobacterium	pseudocatenulatum	OF05-12	20	3	21
Bifidobacterium	pseudocatenulatum	OM05-2	22	2	22
Bifidobacterium	pseudocatenulatum	OM10-8	16	1	20
Bifidobacterium	pseudocatenulatum	TF05-19AC	23	2	20
Bifidobacterium	pseudocatenulatum	TF05-2AC	19	1	20
Bifidobacterium	pseudocatenulatum	TF07-23	18	1	21
Bifidobacterium	pseudocatenulatum	TF07-45	20	3	19
Bifidobacterium	pseudocatenulatum	TF08-3AT	9	2	21
Bifidobacterium	pseudocatenulatum	TM01-4	27	0	22
Bifidobacterium	pseudocatenulatum	TM04-13	15	2	20
Bifidobacterium	pseudocatenulatum	TM05-11	19	2	20
Bifidobacterium	pseudocatenulatum	TM07-3AT	10	1	21
Bifidobacterium	pseudocatenulatum	TM08-2	25	1	16
Bifidobacterium	pseudocatenulatum	TM10-1	15	0	23
Bifidobacterium	pseudolongum subsp. globosum	1520B	8	0	20
Bifidobacterium	pseudolongum subsp. globosum	1524B	26	0	20
Bifidobacterium	pseudolongum subsp. globosum	1549B	40	1	18
Bifidobacterium	pseudolongum subsp. globosum	1619B	44	2	20
Bifidobacterium	pseudolongum subsp. globosum	1691B	71	0	24
Bifidobacterium	pseudolongum subsp. globosum	1734B	21	0	19
Bifidobacterium	pseudolongum subsp. globosum	1744B	70	0	23
Bifidobacterium	pseudolongum subsp. globosum	1747B	15	1	19
Bifidobacterium	pseudolongum subsp. globosum	AF13-3LB	10	2	21
Bifidobacterium	pseudolongum subsp. globosum	AGR2145	17	0	19
Bifidobacterium	pseudolongum subsp. globosum	DSM 20092	38	0	21
Bifidobacterium	pseudolongum subsp. globosum	PV8-2	20	1	20
Bifidobacterium	pseudolongum subsp. globosum	UBA1157	9	0	19
Bifidobacterium	pseudolongum subsp. globosum	UMB-MBP-01	16	0	20
Bifidobacterium	pseudolongum subsp. globosum	WYJ21-P61	9	1	20
Bifidobacterium	pseudolongum subsp. pseudolongum	1370B	14	0	21
Bifidobacterium	pseudolongum subsp. pseudolongum	1595B	28	1	22
Bifidobacterium	pseudolongum subsp. pseudolongum	LMG 11571	10	0	17
Bifidobacterium	psychraerophilum	DSM 22366	14	0	22
Bifidobacterium	psychraerophilum	LMG 21775	10	1	22
Bifidobacterium	pullorum	LMG 21816	69	0	24
Bifidobacterium	pullorum	UBA4282	12	0	21
Bifidobacterium	reuteri	DSM 23975	17	3	26
Bifidobacterium	ruminantium	LMG 21811	41	1	22
Bifidobacterium	saeculare	LMG 14934	30	2	25
Bifidobacterium	saguini	DSM 23967	24	3	21
Bifidobacterium	saguini	TRE H	7	1	22
Bifidobacterium	scardovii	981_BLON	13	2	26
Bifidobacterium	scardovii	JCM 12489	31	3	26
Bifidobacterium	stellenboschense	DSM 23968	11	3	24
Bifidobacterium	stellenboschense	UBA744	5	0	18
Bifidobacterium	stercoris	JCM 15918	27	3	22
Bifidobacterium	stercoris	UBA1109	2	0	14
Bifidobacterium	stercoris	UBA4633	4	0	20
Bifidobacterium	subtile	LMG 11597	59	0	21
Bifidobacterium	thermacidophilum subsp. porcinum	LMG 21689	25	0	19
Bifidobacterium	thermacidophilum subsp. thermacidophilum	DSM 15837	24	1	21
Bifidobacterium	thermophilum	1542B	38	0	21
Bifidobacterium	thermophilum	1543B	11	0	20
Bifidobacterium	thermophilum	DSM 20212	11	0	22
Bifidobacterium	thermophilum	JCM 1207	16	0	20
Bifidobacterium	thermophilum	RBL67	21	0	22
Bifidobacterium	tissieri	DSM 100201	46	2	22
Bifidobacterium	tsurumiense	DSM 17777	6	0	18
Bifidobacterium	tsurumiense	JCM 13495	6	0	18
Bifidobacterium	vansinderenii	Tam10B	39	4	27
Bifidobacterium	xylocopae	XV2	3	1	16
