# Supplementary material for: Mobilome and Resistome Reconstruction from Genomes Belonging to Members of the Bifidobacterium Genus
Source: Microorganisms. 2019 Dec 2;7(12):638. doi: 10.3390/microorganisms7120638 (PMC6956390; doi:10.3390/microorganisms7120638)
Supplement: Supplementary file 1 [file microorganisms-07-00638-s001.zip › Table_s2.xlsx]

## Sheet: Sheet1
Table S2. Distribution of Is family in Bifidobacterium genus.
Is Family	Number of identified genes
IS3	4937
IS91	2180
IS30	1995
IS21	1832
IS256	1626
ISL3	1182
IS607	405
IS5	319
IS200/IS605	305
Tn3	255
IS110	221
ISNCY	198
ISKra4	184
IS1595	138
IS481	125
IS66	111
Others	52
